# Supplementary material for: Severe Dilated Cardiomyopathy with PLACK Syndrome Caused by a Novel Truncating Variant in the CAST Gene
Source: Genes (Basel). 2025 Oct 30;16(11):1292. doi: 10.3390/genes16111292 (PMC12652073; doi:10.3390/genes16111292)
Supplement: Supplementary file 1 [file genes-16-01292-s001.zip]

Archive with 1 entries (1 files):
- genes-3956614-supplementary.pdf
